# Supplementary material for: Dose- and Organ-Specific Dual Effects of MitoTempo in Paracetamol-Induced Hepatorenal Toxicity in Mice
Source: Biomolecules. 2026 Apr 9;16(4):556. doi: 10.3390/biom16040556 (PMC13114090; doi:10.3390/biom16040556)
Supplement: Supplementary file 1 [file biomolecules-16-00556-s001.zip]

Archive with 1 entries (1 files):
- biomolecules-4100534-supplementary.pdf
